# Supplementary material for: Inhibitory feedback from the motor circuit gates mechanosensory processing in Caenorhabditis elegans
Source: PLoS Biol. 2023 Sep 21;21(9):e3002280. doi: 10.1371/journal.pbio.3002280 (PMC10617738; doi:10.1371/journal.pbio.3002280)
Supplement: S1 Table — Each figure corresponds to a different sheet; p values are calculated via two-proportion Z-test. (XLSX) [file pbio.3002280.s015.xlsx]

## Sheet: Fig. 1
	Figure 1c
	Condition	Condition	p-value	Significance
	Stim (Fwd)	Stim (Turn)	<E-324	***
	No Stim (Fwd)	No Stim (Turn)	0.101	n.s.
	Figure 1d
	Condition	Condition	p-value	Significance
	Stim (Fwd)	Stim (Turn, Esc.)	1.334e-13	***
	Stim (Fwd)	Stim (Turn, Iso.)	2.613e-07	***
	Stim (Turn, Esc.)	Stim (Turn, Iso.)	0.0503	n.s.
	No Stim (Fwd)	No Stim (Turn, Esc.)	0.337	n.s.
	No Stim (Fwd)	No Stim (Turn, Iso.)	0.139	n.s.
	No Stim (Turn, Esc.)	No Stim (Turn, Iso.)	0.572	n.s.

## Sheet: Fig. 2
	Figure 2b
	Condition	Condition	p-value	Significance
	AIZ (Fwd)	AIZ (Turn)	6.9102e-08	***
	RIM (Fwd)	RIM (Turn)	1.6907e-05	***
	AIB (Fwd)	AIB (Turn)	<E-324	***
	AVE (Fwd)	AVE (Turn)	2.1828e-09	***
	AVA (Fwd)	AVA (Turn)	0.125	n.s.

## Sheet: Fig. 3
	Figure 3
	Condition	Condition	p-value	Significance
	No Stim (Reverse)	Stim (Reverse)	1.9318e-09	***

## Sheet: Fig. 4
	Figure 4
	Condition	Condition	p-value	Significance
	Red Stim (Fwd)	Red Stim (Turn)	2.4818e-12	***
	Red Stim (Fwd)	Red + Blue Stim (Turn)	0.2133	n.s.
	Red Stim (Turn)	Red + Blue Stim (Turn)	1.3303e-05	***

## Sheet: Fig. S1
	Figure S1
	Condition	Condition	p-value	Significance
	Fwd (0-10 min)	Turn (0-10 min)	1.8892e-12	***
	Fwd (10-20 min)	Turn (10-20 min)	1.7626e-05	***
	Fwd (20-30 min)	Turn (20-30 min)	1.1471e-05	***

## Sheet: Fig. S2
	Figure S2a
	Condition	Condition	p-value	Significance
	Fwd (30 sec)	Fwd (59 sec)	0.196	n.s.

## Sheet: Fig. S3
	Figure S3
	Condition	Condition	p-value	Significance
	Fwd (ATR +)	Fwd (ATR -)	<E-324	***

## Sheet: Fig. S4
	Figure S4
	Condition	Condition	p-value	Significance
	AIZ (Fwd)	AIZ (Turn)	0.596	n.s.
	RIM (Fwd)	RIM (Turn)	0.936	n.s.
	AIB (Fwd)	AIB (Turn)	0.045	*
	AVE (Fwd)	AVE (Turn)	0.565	n.s.		s
	AVA (Fwd)	AVA (Turn)	0.262	n.s.

## Sheet: Fig. S6
	Figure S6
	Condition	Condition	p-value	Significance
	No Stim (Reverse)	Stim (Reverse)	<E-324	***

## Sheet: Fig. S7
	Figure S7a
	Condition	Condition	p-value	Significance
	Red Stim (Fwd)	Red Stim (Turn)	2.4818e-12	***
	Red Stim (Fwd)	Red + Blue Stim (Turn)	0.2133	n.s.
	Red Stim (Turn)	Red + Blue Stim (Turn)	1.3303e-05	***
	No Stim (Turn)	Blue Stim (Turn)	2.9303e-11	***
	Figure S7b
	Condition	Condition	p-value	Significance
	Red Stim (Fwd)	Red Stim (Turn)	1.4667e-10	***
	Red Stim (Fwd)	Red + Blue Stim (Turn)	8.1826e-10	***
	Red Stim (Turn)	Red + Blue Stim (Turn)	0.9386	n.s.
	No Stim (Turn)	Blue Stim (Turn)	<E-324	***
	Figure S7c
	Condition	Condition	p-value	Significance
	No Stim (Turn)	Blue Stim (Turn)	0.0125	*
